# Supplementary material for: Nanocomposite-Based Dual Electrochemical Immunosensor for Simultaneous Detection of Intestinal Barrier Biomarkers: Intestinal Fatty Acid Binding Protein and Fecal Calprotectin
Source: Biosensors (Basel). 2026 Apr 1;16(4):199. doi: 10.3390/bios16040199 (PMC13114182; doi:10.3390/bios16040199)
Supplement: Supplementary file 1 [file biosensors-16-00199-s001.zip]

Archive with 1 entries (1 files):
- biosensors-4201708-supplementary.pdf
